# Supplementary material for: Endophytes from Halotolerant Plants Aimed to Overcome Salinity and Draught
Source: Plants (Basel). 2022 Nov 6;11(21):2992. doi: 10.3390/plants11212992 (PMC9658857; doi:10.3390/plants11212992)
Supplement: Supplementary file 1 [file plants-11-02992-s001.zip]

Archive with 1 entries (1 files):
- plants-1941549-supplementary.pdf
